# Supplementary material for: Ability to Care for an Ill Loved One During the First COVID-19 Lockdown: Mediators of Informal Caregivers’ Stress in Europe
Source: Front Psychiatry. 2022 Apr 12;13:852712. doi: 10.3389/fpsyt.2022.852712 (PMC9039127; doi:10.3389/fpsyt.2022.852712)
Supplement: Supplementary file 1 [file Table_1.XLSX]

## Sheet: Feuil1
		Mediators (care-recipient)
Sociodemographic variables (informal caregiver)	link to care-recipient	living with care-recipient	age of care-recipient
age of caregiver	0.013	0.018	-0.049*
sex of caregiver	0.005	-0.013	-0.015
Supplementary Table 1: Mediation models of perceived stress for sociodemographic variables. Summary of b values for indirect mediation of all the mediation models tested. Bold highlight p-value<.05. In all cases, direct effects are significant.
